# Supplementary material for: Simultaneous two-color imaging with a dual-channel miniscope in freely behaving mice
Source: Sci Adv. 2025 Jul 2;11(27):eadr6470. doi: 10.1126/sciadv.adr6470 (PMC12219470; doi:10.1126/sciadv.adr6470)
Supplement: Supplementary file 2 — Movie S1 [file sciadv.adr6470_movie_s1.zip]

Archive with 1 entries (1 files):
- adr6470_movie_s1.mp4
